# Supplementary material for: Early whole blood transcriptional responses to radiation-attenuated Plasmodium falciparum sporozoite vaccination in malaria naïve and malaria pre-exposed adult volunteers
Source: Malar J. 2021 Jul 9;20:308. doi: 10.1186/s12936-021-03839-3 (PMC8267772; doi:10.1186/s12936-021-03839-3)
Supplement: Supplementary file 1 — Additional file 1: Table S1. Shared protection genes in IMRAS and BSPZV1, and associated BTMs. [file 12936_2021_3839_MOESM1_ESM.csv]

BTM	Gene
LI.M4.0_cell cycle and transcription	CKAP2L
LI.M4.0_cell cycle and transcription	DTL
LI.M4.0_cell cycle and transcription	EZH2
LI.M4.0_cell cycle and transcription	HJURP
LI.M4.0_cell cycle and transcription	NCAPH
LI.M4.0_cell cycle and transcription	NUSAP1
LI.M4.0_cell cycle and transcription	RRM2
LI.M4.0_cell cycle and transcription	SPAG5
LI.M4.1_cell cycle (I)	DTL
LI.M4.1_cell cycle (I)	HJURP
LI.M4.1_cell cycle (I)	NCAPH
LI.M4.1_cell cycle (I)	NUSAP1
LI.M4.1_cell cycle (I)	RRM2
LI.M4.1_cell cycle (I)	SPAG5
DC.M3.3_Cell Cycle	DTL
DC.M3.3_Cell Cycle	NUSAP1
DC.M3.3_Cell Cycle	RRM2
DC.M3.3_Cell Cycle	SPAG5
HALLMARK_E2F_TARGETS	EZH2
HALLMARK_E2F_TARGETS	RRM2
HALLMARK_E2F_TARGETS	SPAG5
LI.M4.2_PLK1 signaling events	CKAP2L
LI.M4.2_PLK1 signaling events	HJURP
LI.M4.2_PLK1 signaling events	NUSAP1
DC.M3.1_Erythrocytes	CARM1
DC.M3.1_Erythrocytes	HAGH
HALLMARK_G2M_CHECKPOINT	EZH2
HALLMARK_G2M_CHECKPOINT	NUSAP1
HALLMARK_SPERMATOGENESIS	EZH2
HALLMARK_SPERMATOGENESIS	NCAPH
LI.M4.10_cell cycle (II)	DTL
LI.M4.10_cell cycle (II)	RRM2
LI.M4.9_mitotic cell cycle in stimulated CD4 T cells	EZH2
LI.M4.9_mitotic cell cycle in stimulated CD4 T cells	NCAPH
LI.M46_cell division stimulated CD4+ T cells	DTL
LI.M46_cell division stimulated CD4+ T cells	RRM2
DC.M2.2_Cell Cycle	AGPAT3
DC.M3.4_Interferon	LGALS3BP
DC.M6.11_Cell Cycle	CKAP2L
DC.M6.16_Cell Cycle	EZH2
DC.M7.1_Inflammation	CHKA
DC.M8.31_Undetermined	CHKA
DC.M8.8_Undetermined	CREBL2
DC.M9.23_Undetermined	AGPAT3
HALLMARK_ADIPOGENESIS	AGPAT3
HALLMARK_CHOLESTEROL_HOMEOSTASIS	CHKA
HALLMARK_HEME_METABOLISM	HAGH
HALLMARK_INTERFERON_ALPHA_RESPONSE	LGALS3BP
HALLMARK_INTERFERON_GAMMA_RESPONSE	LGALS3BP
HALLMARK_MITOTIC_SPINDLE	NUSAP1
HALLMARK_MTORC1_SIGNALING	RRM2
HALLMARK_UV_RESPONSE_UP	CHKA
LI.M10.0_E2F1 targets (Q3)	EZH2
LI.M181_nucleotide metabolism	RRM2
LI.M4.5_mitotic cell cycle in stimulated CD4 T cells	RRM2
LI.S5_DC surface signature	AGPAT3
